# Supplementary material for: Giant Non-Functioning Pituitary Adenomas: Treatment Considerations
Source: Brain Sci. 2022 Sep 16;12(9):1256. doi: 10.3390/brainsci12091256 (PMC9497296; doi:10.3390/brainsci12091256)
Supplement: Supplementary file 1 [file brainsci-12-01256-s001.zip]

Archive with 1 entries (1 files):
- brainsci-1871263-supplementary.mp4
